# Supplementary material for: Dermis resident macrophages orchestrate localized ILC2 eosinophil circuitries to promote non-healing cutaneous leishmaniasis
Source: Nat Commun. 2023 Nov 29;14:7852. doi: 10.1038/s41467-023-43588-2 (PMC10687111; doi:10.1038/s41467-023-43588-2)
Supplement: Supplementary file 4 — Source Data [file 41467_2023_43588_MOESM4_ESM.xlsx]

## Sheet: Fig1b
R5	R5:ROSA26iDTR
27.3	7.49
29.3	5.08
26.9	6.42
30.3	4.1
39.1	6.45
24.2	4.89
22	7.36
30.2

## Sheet: Fig1c
ILC2		Eosinophil		TRM		moDC
R5	R5:ROSA26iDTR	R5	R5:ROSA26iDTR	R5	R5:ROSA26iDTR	R5	R5:ROSA26iDTR
2402	1676	7620	1448	11342	4922	27012	42848
1884	1732	28458	2340	9592	4060	29004	52654
2516	1776	12920	11138	9344	4884	12768	42456
2390	1562	15044	3018	5226	5228	17094	43870
2694	1612	19846	3562	8872	8338	36536	30018
2096	1350	15492	7144	8384	4538	21082	88332
1842	1680	7496	12930	4804	5860	10688	62694
2120		17368	3114	7162	6516	34488	37314

## Sheet: Fig1d
R5	R5:GATA3f/f
23.3	2.65
36.7	0.78
21.2	1.08
32	0.53

## Sheet: Fig1e
ILC2		Eosinophil		TRM		moDC
R5	R5:GATA3f/f	R5	R5:GATA3f/f	R5	R5:GATA3f/f	R5	R5:GATA3f/f
1841	491	18314	1491	9353	3245	27349	58498
1773	386	22395	2386	12153	4754	18340	83621
1013	556	21563	1633	10245	4573	22038	34984
1790	759	20456	1234	8635	5123	34829	73984

## Sheet: Fig1f
ILC2			Eosinophil			TRM			moDC
R5	R5:GATA3f/f	R5:GATA3f/f+ILC2	R5	R5:GATA3f/f	R5:GATA3f/f+ILC2	R5	R5:GATA3f/f	R5:GATA3f/f+ILC2	R5	R5:GATA3f/f	R5:GATA3f/f+ILC2
1708	1454	3026	7568	6954	9476	12462	4839	10408	52870	46490	26760
3318	1763	2792	30036	7092	7918	11906	4749	15710	27276	56736	44626
1662	1207	2121	14622	5262	13128	15210	8464	16540	26696	50282	62564
1949	1630	1822	9984	4992	6608	10612	7834	16170	29612	27542	30530
3380	1297	1463	9694	6384	7034	14204	6349	15488	18646	38050	25772
2520	1360	2116	26726	3704	14004	15486	5367	14518	26692	53892	27708
2195	1108	1615	12402	5726	8944	14812	6479	16954	15722	71064	59476
1493	2001	2529	3146	4710	12234	32704	9126	11722	32846	58330	10078

## Sheet: Fig1g
Lesion Size
Weeks	Gata3f/f								R5:Gata3f/f								Il4-/-
0	0	0	0	0	0	0	0	0	0	0	0	0	0	0	0	0	0	0	0	0	0	0	0	0
3	1	1.2	1	0	1.2	1.2	1.5	1.4	0	0.8	1	1	1	0.8	1.2	1.2	1	0.8	1.2	1	1	0.8	1.2	1.2
4	1.9	1.9	2.3	0	2.6	2.3	4.1	2.5	0	1.2	1.6	1	1.3	1.3	1.4	1.2	0	1.4	1.6	0.8	1.3	1.5	1.4	1.2
5	2.9	2.7	2.8	1.2	1.7	2.8	4.8	3	1.2	1.8	2	1.6	1.8	1.5	1.8	1.4	1.2	2	2	1.6	1.5	1.5	1.4	1.1
6	3.8	3.6	3.4	2.3	2.8	3	5	3.5	2.3	2.3	2.3	1.9	2.1	1.8	2.1	1.5	2.3	2.5	2.3	2.1	2.1	2.9	2.1	1.7
7	4.1	3.5	4.1	2.5	3.1	2.9	4	3.5	2.5	2.3	2.5	2	3.2	2	2.3	1.7	2.5	2.8	2.4	2	2.3	3.2	2.9	2
8	4.3	4	4.3	2.6	3.8	3	3.8	3.7	1.6	2.4	3	2.6	3.3	2.5	2.8	2	2.6	2.9	2.2	2.8	3.1	3.2	2.8	2.2
9	5.1	3.7	4.6	3.2	4.1	4.5	3.8	3.6	2.4	2.5	2.9	2.6	3.9	3	2.5	2.7	2.2	2.6	2.7	2.8	3.1	3.2	2.1	3.6
12	4.3	4.9	6.1	4.6	5.6	3.9	4.6	4.6	3.8	3.7	2.9	2.1	3.2	3.5	3.1	2.6	3.5	3.5	2.9	4.1	3.5	3.2	3.8	3.6
15	4.5	4.2	6.2	5.3	6.4	4.5	6.3	5.3	3.2	4	3.2	3.6	2.9	3.4	2.9	3.8	3.4	4.1	3.1	4.2	3.9	3.5	3.3	3.7
Pathology Score
Weeks	WT								R5:Gata3f/f								Il4-/-
0	0	0	0	0	0	0	0	0	0	0	0	0	0	0	0	0	0	0	0	0	0	0	0	0
3	0	0	0	0	0	0	0	0	0	0	0	0	0	0	0	0	0	0	0	0	0	0	0	0
4	0	0	0	0	0	0	0	0	0	0	0	0	0	0	0	0	0	0	0	0	0	0	0	0
5	0	0	0	0	0	0	0	0	0	0	0	0	0	0	0	0	0	0	0	0	0	0	0	0
6	1	0	0	0	0	0	0	0	0	0	0	0	0	0	0	0	0	0	0	0	0	0	0	0
7	1	1	0	0	0	0	0	0	0	0	0	0	0	0	0	0	0	0	0	0	0	0	0	0
8	1	1	1	0	0	0	0	0	0	0	0	0	0	0	0	0	1	0	0	0	0	0	0	0
9	1	0	0	0	1	1	1	0	0	0	0	0	0	1	0	0	1	0	0	0	0	0	0	0
12	1	2	1	1	1	0	1	1	1	0	0	0	0	0	0	0	1	1	0	0	0	0	0	0
15	2	1	2	1	2	0	2	0	0	1	0	0	0	0	0	0	0	0	0	0	0	0	1	1

## Sheet: Fig1h
Gata3f/f	R5:Gata3f/f	Il4-/-
1048576	32768	65536
1048576	1048576	65536
65536	524288	524288
524288	2048	2097152
4194304	16384	8192
4194304	4096	131072
4194304	16384	32768
4194304	65536	16384

## Sheet: Fig2a
Lesion Size
Weeks	WT										Tslpr-/-										Il33-/-						Il25-/-
0	0	0	0	0	0	0	0	0	0	0	0	0	0	0	0	0	0	0	0	0	0	0	0	0	0	0	0	0	0	0	0	0	0	0	0	0
3	1.1	1	1	0.7	1.8	1.3	1.8	1.7	1.1	0.7	0	1.2	0.6	0	0.9	0	1.2	1.2	1.3	1.3	1.1	0	0.7	0	1.3	1.4	1.1	1.4	1	1.8	2	1.3	2	1.7	0.7	0.7
4	3.1	2.5	2.8	2.4	1.7	1.9	1.4	1.8	1.8	2	1.6	1.5	1.8	2	1.8	1.4	1.8	2	1.2	1.1	2.1	1.9	2.3	1.7	2	1.9	2.6	2.5	2.8	2.2	1.7	2.5	1.4	2	1.8	2.1
5	3.2	2.3	2.3	2.3	3.5	3.5	4.8	2.9	2.3	2.4	2.2	2	1.8	1.9	1.5	1.7	2.2	1.9	2.1	1.9	3.6	2.3	3	2.3	3	2.2	3.2	2.7	2.3	2.3	3.1	3.5	4.2	3.5	2.9	2.4
6	3	3	3.4	3.7	2.6	3.1	4.1	3.6	3.3	3.9	2.7	2.7	2.4	1.8	1.7	2.1	1.8	1.8	1.9	2.1	3.7	2.6	3.2	3.9	2.9	2.9	2.7	3	3.6	3.7	2.6	3.3	3.8	3.6	3.1	4.2
7	3.9	3.8	4.6	4.3	3.6	3.4	3.1	3.3	3.6	3.9	2	2.1	3.1	2.1	2.1	1.9	3.2	2.4	1.8	2.2	3.7	3.3	3.7	3.5	3.7	2.9	3.5	3.8	4.4	4.3	3.2	3.4	3.5	3.3	3.9	2.8
8	4.8	4.8	4.5	3.4	3.6	3.4	3.5	3.5	3	3.2	1.8	2.1	2.3	2.7	3.5	2.4	2.9	1.8	2.2	1.9	4.2	3.2	4.2	3.7	3.5	3.6	4.2	4.8	4.5	3.4	4	3.4	3.5	2.8	3.6	3.2
9	4.6	4.7	4.6	5.1	3.8	4.5	3.8	3.7	5.1	4.5	2.2	1.9	3.2	2.7	3.2	2.3	3	3.2	1.9	2.1	4.3	3.3	3.6	3.5	5	4.3	4.6	4.3	4.6	4.6	3.2	4.5	4.4	4	4.2	4.1
10	4.7	4.2	5.4	4.8	5.1	4.8	4	4.6	5.2	4.8	2.8	3.1	2.6	3	3.5	2.8	1.9	2.3	2.9	3.5	4.2	3.6	4.6	5.9	4.5	3.5	4.7	4.2	5.1	4.8	5.1	4.1	4	4.7	4.6	5.2
11	4.9	4.8	6.1	5	4	4.7	5.2	4.4	4.4	4.9	3	2.4	3.4	2.8	2.6	3.2	2.1	1.9	3.5	3.3	4.7	4.5	4.2	3.6	4.9	4.7	4.7	4.8	4.8	5	4	3.8	5.2	5.7	5	4.2
12	5.1	5	6.3	5.2	4.5	5	5	4.6	4.3	5.3	3.2	2.5	3.5	2.9	2.9	3	2	1.9	3.7	3.4	5	4.8	4.5	3.5	5.2	4.8	4.9	5	4.9	5.4	4.1	4	5.4	5.3	5.4	4.4
Pathology Score
Weeks	WT										Tslpr-/-										Il33-/-						Il25-/-
0	0	0	0	0	0	0	0	0	0	0	0	0	0	0	0	0	0	0	0	0	0	0	0	0	0	0	0	0	0	0	0	0	0	0	0	0
3	0	0	0	0	0	0	0	0	0	0	0	0	0	0	0	0	0	0	0	0	0	0	0	0	0	0	0	0	0	0	0	0	0	0	0	0
4	0	0	0	0	0	0	0	0	0	0	0	0	0	0	0	0	0	0	0	0	0	0	0	0	0	0	0	0	0	0	0	0	0	0	0	0
5	0	0	0	0	0	0	0	0	0	0	0	0	0	0	0	0	0	0	0	0	0	0	0	0	0	0	0	0	0	0	0	0	0	0	0	0
6	0	0	0	0	0	0	1	0	0	0	0	0	0	0	0	0	0	0	0	0	0	0	0	0	0	0	0	0	0	0	0	0	0	0	0	0
7	0	0	1	0	0	0	0	0	0	0	0	0	0	0	0	0	0	0	0	0	0	0	0	0	0	0	1	1	0	0	0	0	0	0	0	0
8	1	1	0	0	0	0	0	0	0	0	0	0	0	0	0	0	0	0	0	0	1	0	0	0	0	0	1	1	0	0	0	0	0	0	0	0
9	1	1	1	1	0	0	0	0	0	0	0	0	0	0	0	0	0	0	0	0	1	1	0	0	0	0	1	1	1	0	0	0	0	0	0	0
10	1	1	1	0	1	0	1	1	0	0	0	0	0	0	0	0	0	0	0	0	1	1	0	0	0	0	1	1	1	1	1	0	0	0	0	0
11	1	0	1	1	1	1	1	1	1	0	0	0	0	0	0	0	0	0	0	0	2	1	1	0	0	0	1	1	1	1	1	1	1	1	0	0
12	1	2	2	2	1	1	1	1	1	1	0	0	0	0	0	0	0	0	0	0	2	1	1	1	1	0	2	2	2	1	1	1	1	1	0	0

## Sheet: Fig2b
WT	Tslpr-/-	Il25-/-	Il33-/-
1310720	655360	2621440	1310720
5242880	163840	655360	1310720
1310720	81920	41943040	655360
83886080	655360	20971520	10485760
10485760	655360	5242880	5242880
10485760	1310720	10485760	2621440
5242880	1310720	2621440
2621440	655360	655360
1310720	655360	2621440
5242880	163840	20971520

## Sheet: Fig2c
ILC2		Eosinophil		TRM
WT	Tslpr-/-	WT	Tslpr-/-	WT	Tslpr-/-
4144	1598	56182	32054	22842	8960
4394	1816	90084	25550	12886	10882
3986	2250	35638	39604	11192	11908
2286	652	23440	51292	14028	13320
3472	2736	97512	51760	22912	11002
2948	2018	88254	21336	12962	10584
3122	3614	119206	28660	10986	14220
2986	2476	57748	20174	20428	11338
2884	2342	66036	25918	18930	7466
4410	2292	97286	19538	15846	11648

[truncated: 12 more sheets: Fig2d, Fig3f, Fig3g, Fig3h, Fig5b, Fig5c, Fig6d, Fig7a, Fig7b, Fig7c, Fig7d, Fig7e]
